# Supplementary material for: Modeling Root-Knot Nematode Regulation by the Biocontrol Fungus Pochonia chlamydosporia
Source: Front Fungal Biol. 2022 Jul 26;3:900974. doi: 10.3389/ffunb.2022.900974 (PMC10512345; doi:10.3389/ffunb.2022.900974)
Supplement: Supplementary file 1 [file DataSheet_1.zip]

Archive with 3 entries (3 files):
- GPNR-N2.MCD
- CARTEL3.TXT
- GPNR-D26.MCD
