# Supplementary material for: Modeling Root-Knot Nematode Regulation by the Biocontrol Fungus Pochonia chlamydosporia
Source: Front Fungal Biol. 2022 Jul 26;3:900974. doi: 10.3389/ffunb.2022.900974 (PMC10512345; doi:10.3389/ffunb.2022.900974)
Supplement: Supplementary file 1 [file DataSheet_1.zip › GPNR-N2.MCD]

.MCAD 301010000 1 74
.CMD PLOTFORMAT
0 0 1 1 6
0 0 1 1 4
3 0 0 0 NO-TRACE-STRING
0 1 0 0 NO-TRACE-STRING
0 3 2 0 NO-TRACE-STRING
0 4 3 0 NO-TRACE-STRING
0 1 4 0 NO-TRACE-STRING
0 2 5 0 NO-TRACE-STRING
0 3 6 0 NO-TRACE-STRING
0 4 0 0 NO-TRACE-STRING
0 1 1 0 NO-TRACE-STRING
0 2 2 0 NO-TRACE-STRING
0 3 3 0 NO-TRACE-STRING
0 4 4 0 NO-TRACE-STRING
0 1 5 0 NO-TRACE-STRING
0 2 6 0 NO-TRACE-STRING
0 3 0 0 NO-TRACE-STRING
0 4 1 0 NO-TRACE-STRING
0 1 45 37
.CMD FORMAT  rd=d ct=10 im=i et=5 zt=15 pr=1 mass length time charge
.CMD SET ORIGIN 0
.CMD SET TOL 0.001000000000000
.CMD SET PRNCOLWIDTH 8
.CMD SET PRNPRECISION 4
.CMD PRINT_SETUP 1.200000 0
.CMD DEFINE_FONTSTYLE_NAME fontID=0 name=Variables
.CMD DEFINE_FONTSTYLE_NAME fontID=1 name=Constants
.CMD DEFINE_FONTSTYLE_NAME fontID=2 name=Text
.CMD DEFINE_FONTSTYLE_NAME fontID=4 name=User^1
.CMD DEFINE_FONTSTYLE_NAME fontID=5 name=User^2
.CMD DEFINE_FONTSTYLE_NAME fontID=6 name=User^3
.CMD DEFINE_FONTSTYLE_NAME fontID=7 name=User^4
.CMD DEFINE_FONTSTYLE_NAME fontID=8 name=User^5
.CMD DEFINE_FONTSTYLE_NAME fontID=9 name=User^6
.CMD DEFINE_FONTSTYLE_NAME fontID=10 name=User^7
.CMD DEFINE_FONTSTYLE fontID=0 family=Times^New^Roman points=12 bold=0 italic=0 underline=0
.CMD DEFINE_FONTSTYLE fontID=1 family=Times^New^Roman points=10 bold=0 italic=0 underline=0
.CMD DEFINE_FONTSTYLE fontID=2 family=Arial points=10 bold=0 italic=0 underline=0
.CMD DEFINE_FONTSTYLE fontID=4 family=Arial points=10 bold=0 italic=0 underline=0
.CMD DEFINE_FONTSTYLE fontID=5 family=Courier^New points=10 bold=0 italic=0 underline=0
.CMD DEFINE_FONTSTYLE fontID=6 family=System points=10 bold=0 italic=0 underline=0
.CMD DEFINE_FONTSTYLE fontID=7 family=Script points=10 bold=0 italic=0 underline=0
.CMD DEFINE_FONTSTYLE fontID=8 family=Roman points=10 bold=0 italic=0 underline=0
.CMD DEFINE_FONTSTYLE fontID=9 family=Modern points=10 bold=0 italic=0 underline=0
.CMD DEFINE_FONTSTYLE fontID=10 family=Times^New^Roman points=10 bold=0 italic=0 underline=0
.CMD UNITS U=1
.TXT 2 77 0 0
Cg a39.250000,74.000000,177
{\rtf1\ansi \deff0
{\fonttbl
{\f0\fnil Arial;}
}
{\plain {t = hours         4320 = 6 months
 \par H = eggs per plant       max 33190\par 
A = sedentary stages per plant  \par V =
 fungus biomass or propagules / plant\par 
R = plant roots in g      }}
}
.EQN 0 29 0 0
p:60
.TXT 0 7 0 0
Cg a30.000000,74.000000,46
{\rtf1\ansi \deff0
{\fonttbl
{\f0\fnil Arial;}
}
{\plain {fungus propagules per\par parasitized
 egg/hour}}
}
.EQN 0 20 0 0
t:0;4368
.EQN 0 10 0 0
i:0;89
.EQN 1 -142 0 0
(H)[(0):5
.EQN 0 10 0 0
(A)[(0):0.1
.EQN 0 8 0 0
(V)[(0):5*(10)^(3)
.EQN 0 10 0 0
(J)[(0):.1
.EQN 0 8 0 0
(R)[(0):.25
.EQN 0 9 0 0
a:.33
.TXT 0 7 0 0
Cg a17.500000,19.375000,28
{\rtf1\ansi \deff0
{\fonttbl
{\f0\fnil Arial;}
}
{\plain {a = }{% of fecund females}}
}
.EQN 0 102 0 0
D:READPRN(Cartel3.txt)
.EQN 0 24 0 0
(UFCS)[(i):(D)[(i,0)
.EQN 4 -178 0 0
d:50
.EQN 0 9 0 0
h:2.5*(10)^(-3)
.EQN 0 11 0 0
g:2.*(10)^(-2)
.EQN 0 11 0 0
bj:4.*(10)^(-3)
.EQN 0 11 0 0
{0:\a}NAME:1.75
.EQN 0 9 0 0
b:2.5*(10)^(-3)
.EQN 0 11 0 0
{0:\k}NAME:500
.EQN 0 92 0 0
(UFCR)[(i):(D)[(i,1)
.EQN 0 13 0 0
(J2)[(i):(D)[(i,3)
.EQN 0 10 0 0
(IF)[(i):(D)[(i,4)
.EQN 2 -66 0 0
(g+bj)-(h+b)={19029}?_n_u_l_l_
.EQN 2 -110 0 0
{0:\n}NAME:6.8*(10)^(-3)
.EQN 0 11 0 0
r:8*(10)^(-4)
.EQN 0 11 0 0
k:1.75*(10)^(-3)
.EQN 0 11 0 0
{0:\t}NAME:1.65*(10)^(-3)
.EQN 0 12 0 0
{0:\b}NAME:8.75*(10)^(-6)
.EQN 0 12 0 0
f:1.4*(10)^(-3)
.EQN 0 96 0 0
(Ro)[(0):(R)[(0)
.EQN 0 17 0 0
max(J2)=?_n_u_l_l_
.TXT 3 -148 0 0
Cg a23.875000,74.000000,29
{\rtf1\ansi \deff0
{\fonttbl
{\f0\fnil Arial;}
}
{\plain {av life  one adult in days}}
}
.TXT 0 31 0 0
Cg a18.125000,31.000000,27
{\rtf1\ansi \deff0
{\fonttbl
{\f0\fnil Arial;}
}
{\plain {female induced root loss}}
}
.EQN 0 117 0 0
max(UFCS)=?_n_u_l_l_
.TXT 1 -171 0 0
Cg a16.000000,18.625000,26
{\rtf1\ansi \deff0
{\fonttbl
{\f0\fnil Arial;}
}
{\plain {av life one egg in days}}
}
.EQN 0 118 0 0
(1)/(g)*(1)/(24)={19025}?_n_u_l_l_
.EQN 1 -35 0 0
(1)/({0:\t}NAME)*(1)/(24)={18992}?_n_u_l_l_
.EQN 0 13 0 0
(1)/(h*24)={19025}?_n_u_l_l_
.EQN 0 47 0 0
(1)/(p)={19027}?_n_u_l_l_
.EQN 1 -97 0 0
qi:2.75*(10)^(-4)
.EQN 0 125 0 0
max(UFCR)=?_n_u_l_l_
.EQN 1 -146 0 0
(1)/(k)*(1)/(24)={19025}?_n_u_l_l_
.EQN 0 34 0 0
(1)/(qi*24)=?_n_u_l_l_
.EQN 1 -59 0 0
(1)/(b)*(1)/(24)={18993}?_n_u_l_l_
.TXT 0 48 0 0
Cg a8.250000,10.000000,13
{\rtf1\ansi \deff0
{\fonttbl
{\f0\fnil Arial;}
}
{\plain {quiescence}}
}
.TXT 1 32 0 0
Cg a23.875000,74.000000,30
{\rtf1\ansi \deff0
{\fonttbl
{\f0\fnil Arial;}
}
{\plain {av life  Vc prop. \par in days}}
}
.TXT 0 15 0 0
Cg a27.375000,74.000000,42
{\rtf1\ansi \deff0
{\fonttbl
{\f0\fnil Arial;}
}
{\plain {day}{s required for \par all eggs
 to hatch}}
}
.TXT 0 18 0 0
Cg a27.875000,74.000000,61
{\rtf1\ansi \deff0
{\fonttbl
{\f0\fnil Arial;}
}
{\plain {day}{s required for a juv stage
  \par to enter roots to moult}}
}
.EQN 0 58 0 0
corr(J2,UFCR)={19027}?_n_u_l_l_
.TXT 1 -33 0 0
Cg a16.375000,74.000000,47
{\rtf1\ansi \deff0
{\fonttbl
{\f0\fnil Arial;}
}
{\plain {eggs parasitized per \par each 
fungus propagule}}
}
.EQN 2 33 0 0
corr(J2,UFCS)={19027}?_n_u_l_l_
.EQN 2 -122 0 0
(1)/(bj*24)={19025}?_n_u_l_l_
.TXT 0 12 0 0
Cg a20.375000,74.000000,24
{\rtf1\ansi \deff0
{\fonttbl
{\f0\fnil Arial;}
}
{\plain {av life of J2 in days}}
}
.EQN 1 110 0 0
corr(UFCS,UFCR)={19027}?_n_u_l_l_
.EQN 2 -84 0 0
{0:\k}NAME*((1)/(k)*{0:\a}NAME)=?_n_u_l_l_
.EQN 0 16 0 0
{0:\a}NAME*24={19026}?_n_u_l_l_
.TXT 2 -43 0 0
Cg a25.000000,74.000000,37
{\rtf1\ansi \deff0
{\fonttbl
{\f0\fnil Arial;}
}
{\plain {av life one feeder root\par  in
 days }}
}
.TXT 0 43 0 0
Cg a30.375000,74.000000,34
{\rtf1\ansi \deff0
{\fonttbl
{\f0\fnil Arial;}
}
{\plain {daily }{eggs per fecund female 
}}
}
.EQN 1 -54 0 0
(1)/(r*24)={18992}?_n_u_l_l_
.TXT 0 103 0 0
Cg a17.000000,17.000000,43
{\rtf1\ansi \deff0
{\fonttbl
{\f0\fnil Arial;}
}
{\plain {mean CFUs in soil and roots/rhizosphere}}
}
.EQN 2 -18 0 0
((1)/(k)*{0:\a}NAME)=?_n_u_l_l_
.EQN 0 36 0 0
(U)[(i):((UFCS)[(i)+(UFCR)[(i))/(2)
.EQN 1 -83 0 0
(1)/(qi*24)={19025}?_n_u_l_l_
.TXT 0 11 0 0
Cg a15.000000,74.000000,22
{\rtf1\ansi \deff0
{\fonttbl
{\f0\fnil Arial;}
}
{\plain {quiescence egg time}}
}
.EQN 2 -97 0 0
({5,1}ö(V)[(t+1)ö(R)[(t+1)ö(A)[(t+1)ö(J)[(t+1)ö(H)[(t+1)):({5,1}ö((V)[(t)+{0:\b}NAME*p*(H)[(t)*(V)[(t))-{0:\t}NAME*(V)[(t)ö((R)[(t)+{0:\n}NAME*(R)[(t)*(1-((R)[(t))/(d)))-f*(A)[(t)*(R)[(t)-r*(R)[(t)ö(A)[(t)+g*(J)[(t)*(1-((A)[(t))/({0:\k}NAME*(R)[(t)))-k*(A
)[(t)ö(J)[(t)+(h+qi)*(H)[(t)-g*(J)[(t)-bj*(J)[(t)ö(H)[(t)+{0:\a}NAME*a*(A)[(t)*(R)[(t)-(h+b+qi)*(H)[(t)-{0:\b}NAME*(H)[(t)*(V)[(t))
.EQN 0 153 0 0
&0&(H)[(t)@&0&(R)[(t)
0 0 1 1 0
0 0 1 1 0
0 1 0 0 NO-TRACE-STRING
0 1 1 0 NO-TRACE-STRING
0 3 2 0 NO-TRACE-STRING
0 4 3 0 NO-TRACE-STRING
0 1 4 0 NO-TRACE-STRING
0 2 5 0 NO-TRACE-STRING
0 3 6 0 NO-TRACE-STRING
0 4 0 0 NO-TRACE-STRING
0 1 1 0 NO-TRACE-STRING
0 2 2 0 NO-TRACE-STRING
0 3 3 0 NO-TRACE-STRING
0 4 4 0 NO-TRACE-STRING
0 1 5 0 NO-TRACE-STRING
0 2 6 0 NO-TRACE-STRING
0 3 0 0 NO-TRACE-STRING
0 4 1 0 NO-TRACE-STRING
0 1 23 16
.TXT 1 -29 0 0
Cg a25.125000,74.000000,42
{\rtf1\ansi \deff0
{\fonttbl
{\f0\fnil Arial;}
}
{\plain {total}{ }{eggs per female (in lifespan)}}
}
.EQN 1 -44 0 0
&0&(A)[(t)*10*a,(H)[(t)@&&t
0 0 1 1 6
0 0 1 1 4
0 1 2 0 NO-TRACE-STRING
0 1 0 0 NO-TRACE-STRING
0 3 2 0 NO-TRACE-STRING
0 4 3 0 NO-TRACE-STRING
0 1 4 0 NO-TRACE-STRING
0 2 5 0 NO-TRACE-STRING
0 3 6 0 NO-TRACE-STRING
0 4 0 0 NO-TRACE-STRING
0 1 1 0 NO-TRACE-STRING
0 2 2 0 NO-TRACE-STRING
0 3 3 0 NO-TRACE-STRING
0 4 4 0 NO-TRACE-STRING
0 1 5 0 NO-TRACE-STRING
0 2 6 0 NO-TRACE-STRING
0 3 0 0 NO-TRACE-STRING
0 4 1 0 NO-TRACE-STRING
0 1 29 25
.TXT 1 -32 0 0
Cg a8.500000,12.000000,14
{\rtf1\ansi \deff0
{\fonttbl
{\f0\fnil Arial;}
}
{\plain {prevalence?}}
}
.EQN 0 10 0 0
(P)[(t):({0:\b}NAME*(V)[(t)*(H)[(t))/((H)[(t))*100
.EQN 2 73 0 0
min(R)={19027}?_n_u_l_l_
.EQN 3 -12 0 0
1.2&0&(R)[(t)@182&&(t)/(24)
0 0 1 1 6
0 0 1 1 4
0 0 2 0 NO-TRACE-STRING
0 1 0 0 NO-TRACE-STRING
0 3 2 0 NO-TRACE-STRING
0 4 3 0 NO-TRACE-STRING
0 1 4 0 NO-TRACE-STRING
0 2 5 0 NO-TRACE-STRING
0 3 6 0 NO-TRACE-STRING
0 4 0 0 NO-TRACE-STRING
0 1 1 0 NO-TRACE-STRING
0 2 2 0 NO-TRACE-STRING
0 3 3 0 NO-TRACE-STRING
0 4 4 0 NO-TRACE-STRING
0 1 5 0 NO-TRACE-STRING
0 2 6 0 NO-TRACE-STRING
0 3 0 0 NO-TRACE-STRING
0 4 1 0 NO-TRACE-STRING
0 1 20 18
.EQN 3 -72 0 0
max(H)={19040}?_n_u_l_l_
.EQN 0 14 0 0
min(H)={19024}?_n_u_l_l_
.EQN 3 -14 0 0
max(A)={19024}?_n_u_l_l_
.EQN 0 14 0 0
min(A)=?_n_u_l_l_
.EQN 2 -60 0 0
40&0&(H)[(t),((V)[(t))/(3000)@&&(t)/(24*30)
0 0 1 1 6
0 0 1 1 4
0 1 0 0 NO-TRACE-STRING
0 1 1 0 NO-TRACE-STRING
0 3 2 0 NO-TRACE-STRING
0 4 3 0 NO-TRACE-STRING
0 1 4 0 NO-TRACE-STRING
0 2 5 0 NO-TRACE-STRING
0 3 6 0 NO-TRACE-STRING
0 4 0 0 NO-TRACE-STRING
0 1 1 0 NO-TRACE-STRING
0 2 2 0 NO-TRACE-STRING
0 3 3 0 NO-TRACE-STRING
0 4 4 0 NO-TRACE-STRING
0 1 5 0 NO-TRACE-STRING
0 2 6 0 NO-TRACE-STRING
0 3 0 0 NO-TRACE-STRING
0 4 1 0 NO-TRACE-STRING
0 1 31 25
.EQN 1 46 0 0
max(V)=?_n_u_l_l_
.EQN 0 14 0 0
min(V)={19024}?_n_u_l_l_
.EQN 3 -14 0 0
max(J)={19024}?_n_u_l_l_
.EQN 0 14 0 0
min(J)=?_n_u_l_l_
.EQN 3 0 0 0
max(P)={19025}?_n_u_l_l_
.EQN 1 92 0 0
150&0&((A)[(t))/((R)[(t))@&0&(t)/(24)
0 0 1 1 0
0 0 1 1 0
0 1 1 0 NO-TRACE-STRING
0 2 1 0 NO-TRACE-STRING
0 3 2 0 NO-TRACE-STRING
0 4 3 0 NO-TRACE-STRING
0 1 4 0 NO-TRACE-STRING
0 2 5 0 NO-TRACE-STRING
0 3 6 0 NO-TRACE-STRING
0 4 0 0 NO-TRACE-STRING
0 1 1 0 NO-TRACE-STRING
0 2 2 0 NO-TRACE-STRING
0 3 3 0 NO-TRACE-STRING
0 4 4 0 NO-TRACE-STRING
0 1 5 0 NO-TRACE-STRING
0 2 6 0 NO-TRACE-STRING
0 3 0 0 NO-TRACE-STRING
0 4 1 0 NO-TRACE-STRING
0 1 21 15
.EQN 1 -103 0 0
(E)[(t):((H)[(t))/((R)[(t))
.EQN 1 11 0 0
min(P)=?_n_u_l_l_
.TXT 4 -15 0 0
Cg a11.750000,13.000000,19
{\rtf1\ansi \deff0
{\fonttbl
{\f0\fnil Arial;}
}
{\plain {eggs per g roots}}
}
.TXT 3 19 0 0
Cg a20.750000,74.000000,33
{\rtf1\ansi \deff0
{\fonttbl
{\f0\fnil Arial;}
}
{\plain {sedentary stages}{ per g roots}}
}
.EQN 1 -14 0 0
9&0&((V)[(t))/(10000)@6&&(t)/(24*30)
0 0 1 1 6
0 0 1 1 3
0 0 0 0 NO-TRACE-STRING
0 1 0 0 NO-TRACE-STRING
0 3 2 0 NO-TRACE-STRING
0 4 3 0 NO-TRACE-STRING
0 1 4 0 NO-TRACE-STRING
0 2 5 0 NO-TRACE-STRING
0 3 6 0 NO-TRACE-STRING
0 4 0 0 NO-TRACE-STRING
0 1 1 0 NO-TRACE-STRING
0 2 2 0 NO-TRACE-STRING
0 3 3 0 NO-TRACE-STRING
0 4 4 0 NO-TRACE-STRING
0 1 5 0 NO-TRACE-STRING
0 2 6 0 NO-TRACE-STRING
0 3 0 0 NO-TRACE-STRING
0 4 1 0 NO-TRACE-STRING
0 1 25 23
.EQN 3 33 0 0
&0&(J)[(t)*100@&0&(R)[(t)
0 0 1 1 0
0 0 1 0 0
0 1 1 0 NO-TRACE-STRING
0 1 0 0 NO-TRACE-STRING
0 3 2 0 NO-TRACE-STRING
0 4 3 0 NO-TRACE-STRING
0 1 4 0 NO-TRACE-STRING
0 2 5 0 NO-TRACE-STRING
0 3 6 0 NO-TRACE-STRING
0 4 0 0 NO-TRACE-STRING
0 1 1 0 NO-TRACE-STRING
0 2 2 0 NO-TRACE-STRING
0 3 3 0 NO-TRACE-STRING
0 4 4 0 NO-TRACE-STRING
0 1 5 0 NO-TRACE-STRING
0 2 6 0 NO-TRACE-STRING
0 3 0 0 NO-TRACE-STRING
0 4 1 0 NO-TRACE-STRING
0 1 24 20
.EQN 1 -10 0 0
(Fe)[(t):((A)[(t))/((R)[(t))
.EQN 0 47 0 0
20&0&(A)[(t)@&0&(R)[(t)
0 0 1 1 0
0 0 1 1 0
0 1 2 0 NO-TRACE-STRING
0 2 1 0 NO-TRACE-STRING
0 3 2 0 NO-TRACE-STRING
0 4 3 0 NO-TRACE-STRING
0 1 4 0 NO-TRACE-STRING
0 2 5 0 NO-TRACE-STRING
0 3 6 0 NO-TRACE-STRING
0 4 0 0 NO-TRACE-STRING
0 1 1 0 NO-TRACE-STRING
0 2 2 0 NO-TRACE-STRING
0 3 3 0 NO-TRACE-STRING
0 4 4 0 NO-TRACE-STRING
0 1 5 0 NO-TRACE-STRING
0 2 6 0 NO-TRACE-STRING
0 3 0 0 NO-TRACE-STRING
0 4 1 0 NO-TRACE-STRING
0 1 18 16
.EQN 8 36 0 0
&&(V)[(t)@&&(A)[(t)
0 0 1 0 0
0 0 1 0 0
0 1 0 0 NO-TRACE-STRING
0 2 1 0 NO-TRACE-STRING
0 3 2 0 NO-TRACE-STRING
0 4 3 0 NO-TRACE-STRING
0 1 4 0 NO-TRACE-STRING
0 2 5 0 NO-TRACE-STRING
0 3 6 0 NO-TRACE-STRING
0 4 0 0 NO-TRACE-STRING
0 1 1 0 NO-TRACE-STRING
0 2 2 0 NO-TRACE-STRING
0 3 3 0 NO-TRACE-STRING
0 4 4 0 NO-TRACE-STRING
0 1 5 0 NO-TRACE-STRING
0 2 6 0 NO-TRACE-STRING
0 3 0 0 NO-TRACE-STRING
0 4 1 0 NO-TRACE-STRING
0 1 21 12
.EQN 3 -156 0 0
(V)[(0)=?_n_u_l_l_
.EQN 4 0 0 0
60000&0&(V)[(t),(U)[(i)@400&0&(J)[(t)*100,(J2)[(i)
0 0 1 1 0
0 0 1 1 0
0 1 0 0 NO-TRACE-STRING
3 0 1 0 NO-TRACE-STRING
0 3 2 0 NO-TRACE-STRING
0 4 3 0 NO-TRACE-STRING
0 1 4 0 NO-TRACE-STRING
0 2 5 0 NO-TRACE-STRING
0 3 6 0 NO-TRACE-STRING
0 4 0 0 NO-TRACE-STRING
0 1 1 0 NO-TRACE-STRING
0 2 2 0 NO-TRACE-STRING
0 3 3 0 NO-TRACE-STRING
0 4 4 0 NO-TRACE-STRING
0 1 5 0 NO-TRACE-STRING
0 2 6 0 NO-TRACE-STRING
0 3 0 0 NO-TRACE-STRING
0 4 1 0 NO-TRACE-STRING
0 1 42 32
.EQN 14 97 0 0
&&(P)[(t)@&0&(H)[(t)
0 0 1 0 0
0 0 1 0 0
0 0 0 1 NO-TRACE-STRING
0 2 1 0 NO-TRACE-STRING
0 3 2 0 NO-TRACE-STRING
0 4 3 0 NO-TRACE-STRING
0 1 4 0 NO-TRACE-STRING
0 2 5 0 NO-TRACE-STRING
0 3 6 0 NO-TRACE-STRING
0 4 0 0 NO-TRACE-STRING
0 1 1 0 NO-TRACE-STRING
0 2 2 0 NO-TRACE-STRING
0 3 3 0 NO-TRACE-STRING
0 4 4 0 NO-TRACE-STRING
0 1 5 0 NO-TRACE-STRING
0 2 6 0 NO-TRACE-STRING
0 3 0 0 NO-TRACE-STRING
0 4 1 0 NO-TRACE-STRING
0 1 23 19
.EQN 0 35 0 0
&0&(J)[(t)@&0&(H)[(t)
0 0 1 1 0
0 0 1 1 0
0 0 2 1 NO-TRACE-STRING
0 2 1 0 NO-TRACE-STRING
0 3 2 0 NO-TRACE-STRING
0 4 3 0 NO-TRACE-STRING
0 1 4 0 NO-TRACE-STRING
0 2 5 0 NO-TRACE-STRING
0 3 6 0 NO-TRACE-STRING
0 4 0 0 NO-TRACE-STRING
0 1 1 0 NO-TRACE-STRING
0 2 2 0 NO-TRACE-STRING
0 3 3 0 NO-TRACE-STRING
0 4 4 0 NO-TRACE-STRING
0 1 5 0 NO-TRACE-STRING
0 2 6 0 NO-TRACE-STRING
0 3 0 0 NO-TRACE-STRING
0 4 1 0 NO-TRACE-STRING
0 1 21 20
.EQN 1 -59 0 0
&0&(V)[(t)@&0&(H)[(t)
0 0 1 1 0
0 0 1 1 0
0 1 0 0 NO-TRACE-STRING
0 2 1 0 NO-TRACE-STRING
0 3 2 0 NO-TRACE-STRING
0 4 3 0 NO-TRACE-STRING
0 1 4 0 NO-TRACE-STRING
0 2 5 0 NO-TRACE-STRING
0 3 6 0 NO-TRACE-STRING
0 4 0 0 NO-TRACE-STRING
0 1 1 0 NO-TRACE-STRING
0 2 2 0 NO-TRACE-STRING
0 3 3 0 NO-TRACE-STRING
0 4 4 0 NO-TRACE-STRING
0 1 5 0 NO-TRACE-STRING
0 2 6 0 NO-TRACE-STRING
0 3 0 0 NO-TRACE-STRING
0 4 1 0 NO-TRACE-STRING
0 1 16 15
.EQN 2 96 0 0
corr(A,V)={19027}?_n_u_l_l_
.EQN 3 0 0 0
corr(H,V)={19027}?_n_u_l_l_
.EQN 3 0 0 0
corr(J,R)={19027}?_n_u_l_l_
.EQN 3 0 0 0
corr(A,R)={19027}?_n_u_l_l_
.EQN 3 0 0 0
corr(J,H)={19027}?_n_u_l_l_
.EQN 3 0 0 0
corr(J,A)={19027}?_n_u_l_l_
.EQN 3 0 0 0
corr(R,H)={19027}?_n_u_l_l_
.EQN 3 0 0 0
corr(H,A)={19027}?_n_u_l_l_
.EQN 3 0 0 0
corr(J,V)={19027}?_n_u_l_l_
.EQN 3 0 0 0
corr(V,R)={19027}?_n_u_l_l_
.EQN 7 -168 0 0
(max(J))/((J)[(1))=?_n_u_l_l_
.EQN 0 13 0 0
(max(V))/((V)[(0))=?_n_u_l_l_
.EQN 0 15 0 0
(max(H))/((H)[(0))=?_n_u_l_l_
.EQN 0 15 0 0
max(Fe)=?_n_u_l_l_
.EQN 3 0 0 0
24*7*26=?_n_u_l_l_
.EQN 3 0 0 0
q:0,168;4368
.EQN 1 -43 0 0
(max(R))/((R)[(0))=?_n_u_l_l_
.EQN 0 13 0 0
(max(A))/((A)[(2))=?_n_u_l_l_
.EQN 0 14 0 0
(max(P))/((P)[(0))=?_n_u_l_l_
.EQN 3 31 0 0
(V)[(0)=?_n_u_l_l_
.EQN 4 -54 0 0
40&0&(H)[(q),(H)[(t)@_n_u_l_l_&_n_u_l_l_&q,t
0 0 1 1 6
0 0 1 1 4
3 0 0 0 NO-TRACE-STRING
0 1 0 0 NO-TRACE-STRING
0 3 2 0 NO-TRACE-STRING
0 4 3 0 NO-TRACE-STRING
0 1 4 0 NO-TRACE-STRING
0 2 5 0 NO-TRACE-STRING
0 3 6 0 NO-TRACE-STRING
0 4 0 0 NO-TRACE-STRING
0 1 1 0 NO-TRACE-STRING
0 2 2 0 NO-TRACE-STRING
0 3 3 0 NO-TRACE-STRING
0 4 4 0 NO-TRACE-STRING
0 1 5 0 NO-TRACE-STRING
0 2 6 0 NO-TRACE-STRING
0 3 0 0 NO-TRACE-STRING
0 4 1 0 NO-TRACE-STRING
0 1 45 37
.EQN 2 81 0 0
_n_u_l_l_&0&(J)[(t),(A)[(t)@_n_u_l_l_&0&(R)[(t)
0 0 1 1 0
0 0 1 0 0
0 1 1 0 NO-TRACE-STRING
0 1 0 0 NO-TRACE-STRING
0 3 2 0 NO-TRACE-STRING
0 4 3 0 NO-TRACE-STRING
0 1 4 0 NO-TRACE-STRING
0 2 5 0 NO-TRACE-STRING
0 3 6 0 NO-TRACE-STRING
0 4 0 0 NO-TRACE-STRING
0 1 1 0 NO-TRACE-STRING
0 2 2 0 NO-TRACE-STRING
0 3 3 0 NO-TRACE-STRING
0 4 4 0 NO-TRACE-STRING
0 1 5 0 NO-TRACE-STRING
0 2 6 0 NO-TRACE-STRING
0 3 0 0 NO-TRACE-STRING
0 4 1 0 NO-TRACE-STRING
0 1 31 27
.EQN 1 45 0 0
1*(10)^(5)&_n_u_l_l_&(V)[(t)@_n_u_l_l_&_n_u_l_l_&(A)[(t)
0 0 1 1 0
0 0 1 1 0
0 0 0 1 NO-TRACE-STRING
0 2 1 0 NO-TRACE-STRING
0 3 2 0 NO-TRACE-STRING
0 4 3 0 NO-TRACE-STRING
0 1 4 0 NO-TRACE-STRING
0 2 5 0 NO-TRACE-STRING
0 3 6 0 NO-TRACE-STRING
0 4 0 0 NO-TRACE-STRING
0 1 1 0 NO-TRACE-STRING
0 2 2 0 NO-TRACE-STRING
0 3 3 0 NO-TRACE-STRING
0 4 4 0 NO-TRACE-STRING
0 1 5 0 NO-TRACE-STRING
0 2 6 0 NO-TRACE-STRING
0 3 0 0 NO-TRACE-STRING
0 4 1 0 NO-TRACE-STRING
0 1 45 38
.EQN 38 -49 0 0
_n_u_l_l_&0&(V)[(t)@_n_u_l_l_&0&(H)[(t)
0 0 1 1 0
0 0 1 1 0
0 1 0 0 NO-TRACE-STRING
0 2 1 0 NO-TRACE-STRING
0 3 2 0 NO-TRACE-STRING
0 4 3 0 NO-TRACE-STRING
0 1 4 0 NO-TRACE-STRING
0 2 5 0 NO-TRACE-STRING
0 3 6 0 NO-TRACE-STRING
0 4 0 0 NO-TRACE-STRING
0 1 1 0 NO-TRACE-STRING
0 2 2 0 NO-TRACE-STRING
0 3 3 0 NO-TRACE-STRING
0 4 4 0 NO-TRACE-STRING
0 1 5 0 NO-TRACE-STRING
0 2 6 0 NO-TRACE-STRING
0 3 0 0 NO-TRACE-STRING
0 4 1 0 NO-TRACE-STRING
0 1 38 25
.EQN 8 -80 0 0
_n_u_l_l_&_n_u_l_l_&(A)[(t)*10*a,(H)[(t)@_n_u_l_l_&_n_u_l_l_&t
0 0 1 1 6
0 0 1 0 4
0 1 1 0 NO-TRACE-STRING
0 1 0 0 NO-TRACE-STRING
0 3 2 0 NO-TRACE-STRING
0 4 3 0 NO-TRACE-STRING
0 1 4 0 NO-TRACE-STRING
0 2 5 0 NO-TRACE-STRING
0 3 6 0 NO-TRACE-STRING
0 4 0 0 NO-TRACE-STRING
0 1 1 0 NO-TRACE-STRING
0 2 2 0 NO-TRACE-STRING
0 3 3 0 NO-TRACE-STRING
0 4 4 0 NO-TRACE-STRING
0 1 5 0 NO-TRACE-STRING
0 2 6 0 NO-TRACE-STRING
0 3 0 0 NO-TRACE-STRING
0 4 1 0 NO-TRACE-STRING
0 1 46 38
.EQN 72 6 0 0
40&0&(H)[(t),(H)[(q),((V)[(t))/(3000),((V)[(q))/(3000)@_n_u_l_l_&_n_u_l_l_&t,q,t,q
0 0 1 1 6
0 0 1 1 4
0 1 0 0 NO-TRACE-STRING
3 0 0 0 NO-TRACE-STRING
0 1 1 0 NO-TRACE-STRING
3 0 1 0 NO-TRACE-STRING
0 1 4 0 NO-TRACE-STRING
0 2 5 0 NO-TRACE-STRING
0 3 6 0 NO-TRACE-STRING
0 4 0 0 NO-TRACE-STRING
0 1 1 0 NO-TRACE-STRING
0 2 2 0 NO-TRACE-STRING
0 3 3 0 NO-TRACE-STRING
0 4 4 0 NO-TRACE-STRING
0 1 5 0 NO-TRACE-STRING
0 2 6 0 NO-TRACE-STRING
0 3 0 0 NO-TRACE-STRING
0 4 1 0 NO-TRACE-STRING
0 1 45 37
.EQN 0 62 0 0
(V)[(0)=?_n_u_l_l_
.EQN 1 15 0 0
10&0&(R)[(t)*8,(A)[(t),(R)[(q)*8,(A)[(q)@_n_u_l_l_&_n_u_l_l_&t,t,q,q
0 0 1 1 6
0 0 1 1 0
0 1 0 0 NO-TRACE-STRING
0 1 1 0 NO-TRACE-STRING
3 0 0 0 NO-TRACE-STRING
3 0 1 0 NO-TRACE-STRING
0 1 4 0 NO-TRACE-STRING
0 2 5 0 NO-TRACE-STRING
0 3 6 0 NO-TRACE-STRING
0 4 0 0 NO-TRACE-STRING
0 1 1 0 NO-TRACE-STRING
0 2 2 0 NO-TRACE-STRING
0 3 3 0 NO-TRACE-STRING
0 4 4 0 NO-TRACE-STRING
0 1 5 0 NO-TRACE-STRING
0 2 6 0 NO-TRACE-STRING
0 3 0 0 NO-TRACE-STRING
0 4 1 0 NO-TRACE-STRING
0 1 44 37
.EQN 10 76 0 0
z:0;9
.EQN 19 -18 0 0
Vini:({12,1}ö50000ö25000ö15000ö10000ö7500ö5000ö2500ö1000ö500ö100ö1ö0)
.EQN 0 25 0 0
Hmax:({12,1}ö20ö21ö21ö22ö22ö24ö29ö42ö56ö95ö201ö267)
.EQN 17 -160 0 0
60000&0&(V)[(t),(V)[(q),(U)[(i)@400&_n_u_l_l_&(J)[(t)*100,(J)[(q)*100,(J2)[(i)
0 0 1 1 0
0 0 1 1 0
0 1 0 0 NO-TRACE-STRING
3 0 0 0 NO-TRACE-STRING
3 0 1 0 NO-TRACE-STRING
0 0 1 0 NO-TRACE-STRING
0 1 4 0 NO-TRACE-STRING
0 2 5 0 NO-TRACE-STRING
0 3 6 0 NO-TRACE-STRING
0 4 0 0 NO-TRACE-STRING
0 1 1 0 NO-TRACE-STRING
0 2 2 0 NO-TRACE-STRING
0 3 3 0 NO-TRACE-STRING
0 4 4 0 NO-TRACE-STRING
0 1 5 0 NO-TRACE-STRING
0 2 6 0 NO-TRACE-STRING
0 3 0 0 NO-TRACE-STRING
0 4 1 0 NO-TRACE-STRING
0 1 45 37
.EQN 2 75 0 0
300&0&(Hmax)[(z)@_n_u_l_l_&-100&(Vini)[(z)
0 0 1 1 3
0 0 1 1 4
3 1 0 0 NO-TRACE-STRING
0 1 0 0 NO-TRACE-STRING
0 3 2 0 NO-TRACE-STRING
0 4 3 0 NO-TRACE-STRING
0 1 4 0 NO-TRACE-STRING
0 2 5 0 NO-TRACE-STRING
0 3 6 0 NO-TRACE-STRING
0 4 0 0 NO-TRACE-STRING
0 1 1 0 NO-TRACE-STRING
0 2 2 0 NO-TRACE-STRING
0 3 3 0 NO-TRACE-STRING
0 4 4 0 NO-TRACE-STRING
0 1 5 0 NO-TRACE-STRING
0 2 6 0 NO-TRACE-STRING
0 3 0 0 NO-TRACE-STRING
0 4 1 0 NO-TRACE-STRING
0 1 45 37
