# Supplementary material for: Modeling Root-Knot Nematode Regulation by the Biocontrol Fungus Pochonia chlamydosporia
Source: Front Fungal Biol. 2022 Jul 26;3:900974. doi: 10.3389/ffunb.2022.900974 (PMC10512345; doi:10.3389/ffunb.2022.900974)
Supplement: Supplementary file 1 [file DataSheet_1.zip › CARTEL3.TXT]

55700	500	3	12	17	6	80	20
28200	500	3	18	13	11	70	30
66000	1000	2	9	7	0	0	0
28500	2750	2	15	3	0	0	0
87000	6750	2	24	3	7	65	35
64500	4000	3	54	21	5	0	0
84700	1250	4	60	32	6	60	40
34200	3750	4	63	35	7	65	35
67500	24200	5	57	73	7	70	30
85500	2750	5	150	101	9	70	30
86700	4500	3	152	14	5	70	30
25200	750	2	168	4	5	75	25
25000	4000	5	63	56	9	65	35
19700	31500	4	84	27	6	75	25
14200	6500	5	39	93	8	60	40
88000	8250	4	10	45	24	59	41
62500	5475	5	13	44	36	50	50
83250	6500	3	2	6	13	100	0
94500	3650	3	3	19	14	47	53
37000	2300	4	7	24	35	45	55
64500	6400	4	37	32	12	31	69
38750	5750	4	35	27	8	6	94
66500	1350	3	22	17	6	25	75
65500	1075	4	20	49	19	20	80
49250	6250	4	55	29	8	19	81
26000	1425	4	50	35	6	22	78
23500	1800	3	60	14	5	29	71
56250	8225	5	20	90	79	26	74
65000	4100	4	20	55	9	36	64
72250	6425	4	28	41	22	32	68
30000	1300	1	7	1	2	5	45
28000	14300	0	0	0	0	0	0
35000	4750	1	6	0	4	10	40
20000	950	0	0	0	0	0	0
30000	1500	1	10	0	3	8	42
32720	16000	1	12	0	2	8	42
50000	5000	0	0	0	0	0	0
71700	18000	0	0	0	0	0	0
60000	6450	1	16	0	3	8	42
30000	6270	1	7	1	3	9	41
15700	5500	0	0	0	0	0	0
34500	4000	0	0	0	0	0	0
30000	5000	1	9	0	1	5	25
35000	12000	1	10	0	1	5	25
18000	3500	0	0	0	0	0	0
22500	8000	0	81	0	0	0	0
85200	2250	0	36	0	0	0	0
25500	4750	5	96	73	11	80	20
12500	10000	0	63	0	0	0	0
93000	15000	0	87	0	0	0	0
33200	4000	1	36	0	7	80	20
19500	2750	1	48	0	5	70	30
64500	2560	3	201	11	6	70	30
31200	2250	4	180	32	6	70	30
5000	1250	2	93	6	5	40	60
17000	11500	3	103	11	6	30	70
5000	500	3	142	10	6	70	30
1000	4250	3	141	7	13	90	10
1000	4250	4	144	23	10	40	60
7000	750	5	272	107	12	30	70
30500	1625	3	25	12	14	0	0
49750	125	0	10	0	0	0	0
77500	2825	0	15	0	0	0	0
54250	1625	0	18	0	0	0	0
70000	1350	0	14	0	0	0	0
61000	4400	3	30	9	22	44	56
40000	3075	5	30	39	65	34	66
17000	2200	4	55	25	19	48	52
5250	2500	4	50	31	16	50	50
6750	2150	5	30	25	81	28	72
92000	1500	3	33	7	15	28	72
20250	1450	2	40	5	7	48	52
33750	350	2	50	5	8	16	84
52500	3200	3	53	21	10	43	57
40000	5000	4	59	58	36	45	55
15000	2100	1	7	1	2	5	45
23000	1720	0	0	0	0	0	0
25000	2000	1	10	1	2	8	42
10000	1000	0	0	0	0	0	0
30000	1800	0	0	0	0	0	0
22500	2570	0	0	0	0	0	0
25000	1660	0	0	0	0	0	0
30000	3000	1	18	0	4	10	40
20000	2500	0	0	0	0	0	0
25000	2500	0	0	0	0	0	0
26700	1250	1	27	0	4	10	40
25200	1450	0	0	0	0	0	0
25000	1520	0	0	0	0	0	0
30000	1570	1	8	1	1	5	25
20000	1500	1	12	1	1	5	25
