# Supplementary material for: Modeling Root-Knot Nematode Regulation by the Biocontrol Fungus Pochonia chlamydosporia
Source: Front Fungal Biol. 2022 Jul 26;3:900974. doi: 10.3389/ffunb.2022.900974 (PMC10512345; doi:10.3389/ffunb.2022.900974)
Supplement: Supplementary file 1 [file DataSheet_1.zip › GPNR-D26.MCD]

.MCAD 301010000 1 74
.CMD PLOTFORMAT
0 0 1 1 0
0 0 1 1 0
3 1 1 0 NO-TRACE-STRING
0 1 3 0 NO-TRACE-STRING
0 1 2 0 NO-TRACE-STRING
4 4 3 0 NO-TRACE-STRING
0 1 4 0 NO-TRACE-STRING
0 2 5 0 NO-TRACE-STRING
0 3 6 0 NO-TRACE-STRING
0 4 0 0 NO-TRACE-STRING
0 1 1 0 NO-TRACE-STRING
0 2 2 0 NO-TRACE-STRING
0 3 3 0 NO-TRACE-STRING
0 4 4 0 NO-TRACE-STRING
0 1 5 0 NO-TRACE-STRING
0 2 6 0 NO-TRACE-STRING
0 3 0 0 NO-TRACE-STRING
0 4 1 0 NO-TRACE-STRING
0 0 19 17
.CMD FORMAT  rd=d ct=10 im=i et=5 zt=15 pr=1 g cm day nem
.CMD SET ORIGIN 0
.CMD SET TOL 0.001000000000000
.CMD SET PRNCOLWIDTH 8
.CMD SET PRNPRECISION 4
.CMD PRINT_SETUP 1.200000 0
.CMD DEFINE_FONTSTYLE_NAME fontID=0 name=Variables
.CMD DEFINE_FONTSTYLE_NAME fontID=1 name=Constants
.CMD DEFINE_FONTSTYLE_NAME fontID=2 name=Text
.CMD DEFINE_FONTSTYLE_NAME fontID=4 name=User^1
.CMD DEFINE_FONTSTYLE_NAME fontID=5 name=User^2
.CMD DEFINE_FONTSTYLE_NAME fontID=6 name=User^3
.CMD DEFINE_FONTSTYLE_NAME fontID=7 name=User^4
.CMD DEFINE_FONTSTYLE_NAME fontID=8 name=User^5
.CMD DEFINE_FONTSTYLE_NAME fontID=9 name=User^6
.CMD DEFINE_FONTSTYLE_NAME fontID=10 name=User^7
.CMD DEFINE_FONTSTYLE fontID=0 family=Times^New^Roman points=10 bold=0 italic=0 underline=0
.CMD DEFINE_FONTSTYLE fontID=1 family=Times^New^Roman points=10 bold=0 italic=0 underline=0
.CMD DEFINE_FONTSTYLE fontID=2 family=Arial points=12 bold=0 italic=0 underline=0
.CMD DEFINE_FONTSTYLE fontID=4 family=Arial points=12 bold=0 italic=0 underline=0
.CMD DEFINE_FONTSTYLE fontID=5 family=Courier^New points=10 bold=0 italic=0 underline=0
.CMD DEFINE_FONTSTYLE fontID=6 family=System points=10 bold=0 italic=0 underline=0
.CMD DEFINE_FONTSTYLE fontID=7 family=Script points=10 bold=0 italic=0 underline=0
.CMD DEFINE_FONTSTYLE fontID=8 family=Roman points=10 bold=0 italic=0 underline=0
.CMD DEFINE_FONTSTYLE fontID=9 family=Modern points=10 bold=0 italic=0 underline=0
.CMD DEFINE_FONTSTYLE fontID=10 family=Times^New^Roman points=10 bold=0 italic=0 underline=0
.CMD UNITS U=2
.EQN 2 147 0 0
D:READPRN(Cartel3.txt)
.TXT 1 27 0 0
Cg a7.625000,74.000000,9
{\rtf1\ansi \deff0
{\fonttbl
{\f0\fnil Arial;}
}
{\plain CFU soil}
}
.TXT 1 -173 0 0
Cg a23.375000,23.750000,21
{\rtf1\ansi \deff0
{\fonttbl
{\f0\fnil Arial;}
}
{\plain {FILE    GPNR-D.MCD}}
}
.EQN 0 21 0 0
we:26
.TXT 0 10 0 0
Cg a10.625000,42.000000,11
{\rtf1\ansi \deff0
{\fonttbl
{\f0\fnil Arial;}
}
{\plain {we=weeks}}
}
.EQN 0 14 0 0
t:0;168*we
.EQN 0 15 0 0
q:0,168;168*we
.EQN 0 15 0 0
i:0;89
.EQN 0 11 0 0
pt:60
.TXT 0 13 0 0
Cg a31.375000,34.375000,17
{\rtf1\ansi \deff0
{\fonttbl
{\f0\fnil Arial;}
}
{\plain {Pc prop. /egg }}
}
.EQN 0 19 0 0
{0:\bt}NAME:1.75*(10)^(-5)
.TXT 0 10 0 0
Cg a28.375000,35.000000,26
{\rtf1\ansi \deff0
{\fonttbl
{\f0\fnil Arial;}
}
{\plain {transm}{. }{ parameters}}
}
.EQN 0 54 0 0
(UFCS)[(i):(D)[(i,0)
.EQN 1 -29 0 0
(J2)[(i):(D)[(i,3)
.EQN 0 11 0 0
(IF)[(i):(D)[(i,4)
.TXT 2 -164 0 0
Cg a72.500000,75.000000,78
{\rtf1\ansi \deff0
{\fonttbl
{\f0\fnil Arial;}
}
{\plain {MODEL for Meloidogyne  eggs  parasitism
  by  P. chlamydosporia in 1 cc soil}}
}
.EQN 0 86 0 0
d:50
.TXT 0 13 0 0
Cg a20.750000,23.000000,24
{\rtf1\ansi \deff0
{\fonttbl
{\f0\fnil Arial;}
}
{\plain {roots den dep. factor}}
}
.TXT 0 32 0 0
Cg a9.000000,74.000000,10
{\rtf1\ansi \deff0
{\fonttbl
{\f0\fnil Arial;}
}
{\plain CFU roots}
}
.EQN 0 10 0 0
(UFCR)[(i):(D)[(i,1)
.EQN 0 36 0 0
max(J2)=?_n_u_l_l_
.EQN 1 -58 0 0
{0:\r}NAME:4.25*(10)^(-4)
.TXT 0 32 0 0
Cg a25.375000,74.000000,31
{\rtf1\ansi \deff0
{\fonttbl
{\f0\fnil Arial;}
}
{\plain juveniles     immature females}
}
.EQN 2 -151 0 0
(X)[(0):5
.TXT 0 8 0 0
Cg a37.375000,65.000000,41
{\rtf1\ansi \deff0
{\fonttbl
{\f0\fnil Arial;}
}
{\plain {initial }{susceptible eggs per 
cc soil}}
}
.EQN 0 32 0 0
(R)[(0):0.25
.TXT 0 8 0 0
Cg a35.750000,63.000000,41
{\rtf1\ansi \deff0
{\fonttbl
{\f0\fnil Arial;}
}
{\plain {susceptible roots initial weight
 in mg}}
}
.EQN 0 38 0 0
{0:\a}NAME:1.75
.TXT 0 13 0 0
Cg a38.625000,65.000000,23
{\rtf1\ansi \deff0
{\fonttbl
{\f0\fnil Arial;}
}
{\plain {eggs production rate}}
}
.EQN 0 32 0 0
(AdFe)[(i):(D)[(i,5)
.EQN 0 11 0 0
(EgHe)[(i):(D)[(i,6)
.EQN 0 13 0 0
(EgPa)[(i):(D)[(i,7)
.EQN 1 19 0 0
max(UFCS)=?_n_u_l_l_
.EQN 2 -174 0 0
(Y)[(0):0
.TXT 0 8 0 0
Cg a29.875000,34.000000,38
{\rtf1\ansi \deff0
{\fonttbl
{\f0\fnil Arial;}
}
{\plain {initial }{infectious infected eggs
 }}
}
.EQN 0 31 0 0
(Ad)[(0):0.
.TXT 0 9 0 0
Cg a26.375000,34.000000,33
{\rtf1\ansi \deff0
{\fonttbl
{\f0\fnil Arial;}
}
{\plain {initial }{adult fecund females}}
}
.EQN 0 38 0 0
g:2*(10)^(-2)
.TXT 0 13 0 0
Cg a27.500000,28.000000,38
{\rtf1\ansi \deff0
{\fonttbl
{\f0\fnil Arial;}
}
{\plain {rate J2 --> III-IV stage --> female}}
}
.TXT 0 32 0 0
Cg a37.875000,74.000000,44
{\rtf1\ansi \deff0
{\fonttbl
{\f0\fnil Arial;}
}
{\plain adult females eggs healthy eggs 
parasitized}
}
.EQN 1 43 0 0
max(UFCR)=?_n_u_l_l_
.EQN 2 -174 0 0
(V)[(0):5*(10)^(3)
.TXT 0 12 0 0
Cg a30.875000,34.000000,26
{\rtf1\ansi \deff0
{\fonttbl
{\f0\fnil Arial;}
}
{\plain {initial Pc}{ propagules}}
}
.EQN 0 28 0 0
(F)[(0):0.
.TXT 0 8 0 0
Cg a27.250000,34.000000,33
{\rtf1\ansi \deff0
{\fonttbl
{\f0\fnil Arial;}
}
{\plain {initial immature pre-}{females}}
}
.EQN 0 38 0 0
{0:\t}NAME:1.65*(10)^(-3)
.TXT 0 13 0 0
Cg a15.875000,15.875000,19
{\rtf1\ansi \deff0
{\fonttbl
{\f0\fnil Arial;}
}
{\plain {Pc}{ death rates}}
}
.EQN 0 30 0 0
g2:6.75*(10)^(-3)
.EQN 0 13 0 0
{0:\s}NAME:6.5*(10)^(-4)
.EQN 0 10 0 0
s:.5*(10)^(-3)
.EQN 0 10 0 0
{0:\w}NAME:2.5*(10)^(-4)
.EQN 1 12 0 0
corr(J2,UFCR)={19028}?_n_u_l_l_
.EQN 2 -174 0 0
(H)[(0):(X)[(0)+(Y)[(0)
.TXT 0 11 0 0
Cg a24.125000,65.000000,30
{\rtf1\ansi \deff0
{\fonttbl
{\f0\fnil Arial;}
}
{\plain {initial total  num. of eggs}}
}
.EQN 0 29 0 0
(J)[(0):.1
.TXT 0 8 0 0
Cg a11.750000,65.000000,13
{\rtf1\ansi \deff0
{\fonttbl
{\f0\fnil Arial;}
}
{\plain {initial J2}}
}
.EQN 0 11 0 0
qi:2.75*(10)^(-4)
.EQN 0 27 0 0
b:2.5*(10)^(-3)
.TXT 0 13 0 0
Cg a27.375000,27.750000,36
{\rtf1\ansi \deff0
{\fonttbl
{\f0\fnil Arial;}
}
{\plain {natural mort. rate of healthy egg}}
}
.EQN 0 30 0 0
kt:5.25*(10)^(-3)
.TXT 0 11 0 0
Cg a28.750000,31.000000,37
{\rtf1\ansi \deff0
{\fonttbl
{\f0\fnil Arial;}
}
{\plain {mortality rate of pre-adult stages}}
}
.EQN 1 34 0 0
corr(J2,UFCS)={19028}?_n_u_l_l_
.EQN 1 -101 0 0
{0:\z}NAME:0.4
.EQN 1 -73 0 0
(S)[(0):0
.TXT 0 6 0 0
Cg a33.250000,34.000000,42
{\rtf1\ansi \deff0
{\fonttbl
{\f0\fnil Arial;}
}
{\plain {non parasitic}{ fungus fraction
 in soil}}
}
.TXT 0 36 0 0
Cg a11.375000,15.000000,13
{\rtf1\ansi \deff0
{\fonttbl
{\f0\fnil Arial;}
}
{\plain {quiescence}}
}
.EQN 0 14 0 0
(1)/(qi*24)=?_n_u_l_l_
.EQN 0 30 0 0
f:1.4*(10)^(-3)
.TXT 0 13 0 0
Cg a25.750000,60.000000,25
{\rtf1\ansi \deff0
{\fonttbl
{\f0\fnil Arial;}
}
{\plain {fem. induced root loss}}
}
.EQN 0 30 0 0
{0:\j}NAME:1.25*(10)^(-1)
.TXT 0 11 0 0
Cg a34.250000,74.000000,28
{\rtf1\ansi \deff0
{\fonttbl
{\f0\fnil Arial;}
}
{\plain {eggs conv. rate to fungus}}
}
.EQN 1 34 0 0
corr(UFCS,UFCR)={19028}?_n_u_l_l_
.TXT 1 -104 0 0
Cg a19.500000,74.000000,34
{\rtf1\ansi \deff0
{\fonttbl
{\f0\fnil Arial;}
}
{\plain {% new prop. \par becoming virulent}}
}
.EQN 1 16 0 0
h:2.5*(10)^(-3)
.TXT 0 13 0 0
Cg a26.625000,28.000000,32
{\rtf1\ansi \deff0
{\fonttbl
{\f0\fnil Arial;}
}
{\plain {hourly }{rate of egg hatching}}
}
.EQN 0 30 0 0
{0:\d}NAME:3.5*(10)^(-3)
.TXT 0 12 0 0
Cg a32.875000,66.000000,35
{\rtf1\ansi \deff0
{\fonttbl
{\f0\fnil Arial;}
}
{\plain {rate of moulting to A by feeding}}
}
.TXT 3 -93 0 0
Cg a25.500000,32.375000,30
{\rtf1\ansi \deff0
{\fonttbl
{\f0\fnil Arial;}
}
{\plain {i}{mmature females in roots}}
}
.EQN 0 38 0 0
bj:4.*(10)^(-3)
.TXT 0 13 0 0
Cg a25.750000,27.000000,23
{\rtf1\ansi \deff0
{\fonttbl
{\f0\fnil Arial;}
}
{\plain {mortality rate of J2}}
}
.EQN 0 29 0 0
ka:1.85*(10)^(-3)
.TXT 0 11 0 0
Cg a32.125000,38.000000,36
{\rtf1\ansi \deff0
{\fonttbl
{\f0\fnil Arial;}
}
{\plain {mortality rate of adult females
 A}}
}
.EQN 0 36 0 0
(1)/({0:\w}NAME*24)=?_n_u_l_l_
.EQN 2 9 0 0
(1)/({0:\d}NAME*24)=?_n_u_l_l_
.EQN 1 -98 0 0
r:8*(10)^(-4)
.TXT 0 13 0 0
Cg a22.250000,25.000000,31
{\rtf1\ansi \deff0
{\fonttbl
{\f0\fnil Arial;}
}
{\plain {roots natural mortality rate}}
}
.EQN 0 41 0 0
(1)/(g2*24)=?_n_u_l_l_
.TXT 1 -92 0 0
Cg a23.125000,36.000000,22
{\rtf1\ansi \deff0
{\fonttbl
{\f0\fnil Arial;}
}
{\plain {fungus}{ propagules}}
}
.EQN 2 38 0 0
{0:\u}NAME:5*(10)^(-3)
.TXT 0 13 0 0
Cg a16.875000,63.000000,20
{\rtf1\ansi \deff0
{\fonttbl
{\f0\fnil Arial;}
}
{\plain {roots growth rate}}
}
.EQN 1 77 0 0
(1)/(kt*24)=?_n_u_l_l_
.TXT 2 -128 0 0
Cg a12.000000,36.000000,10
{\rtf1\ansi \deff0
{\fonttbl
{\f0\fnil Arial;}
}
{\plain {roots  }}
}
.EQN 0 38 0 0
{0:\k}NAME:500
.TXT 0 13 0 0
Cg a21.125000,74.000000,25
{\rtf1\ansi \deff0
{\fonttbl
{\f0\fnil Arial;}
}
{\plain {fems - roots dd factor}}
}
.EQN 0 28 0 0
(1)/(ka*24)={19025}?_n_u_l_l_
.TXT 0 11 0 0
Cg a29.750000,29.750000,37
{\rtf1\ansi \deff0
{\fonttbl
{\f0\fnil Arial;}
}
{\plain {average life of an adult  female
 A}}
}
.EQN 4 -136 0 0
({8,1}ö(S)[(t+1)ö(Y)[(t+1)ö(X)[(t+1)ö(J)[(t+1)ö(Ad)[(t+1)ö(R)[(t+1)ö(V)[(t+1)ö(F)[(t+1)):({8,1}ö(S)[(t)+s*(V)[(t)+{0:\s}NAME*(S)[(t)-{0:\t}NAME*(S)[(t)-{0:\w}NAME*(S)[(t)+(1-{0:\z}NAME)*pt*{0:\j}NAME*(Y)[(t)ö(Y)[(t)+{0:\bt}NAME*(X)[(t)*(V)[(t)+{0:\r}NAME*
(X)[(t)*(Y)[(t)-{0:\j}NAME*(Y)[(t)ö(X)[(t)+{0:\a}NAME*(Ad)[(t)*(R)[(t)-(b+h+qi)*(X)[(t)-{0:\bt}NAME*(X)[(t)*(V)[(t)-{0:\r}NAME*(X)[(t)*(Y)[(t)ö(J)[(t)+(h+qi)*(X)[(t)-(J)[(t)*(g+bj)ö(Ad)[(t)+g2*(F)[(t)*(R)[(t)-ka*(Ad)[(t)ö((R)[(t)+{0:\u}NAME*(R)[(t)*(1-((R
)[(t))/(d)))-f*(R)[(t)*((F)[(t)+(Ad)[(t))-r*(R)[(t)ö(V)[(t)+pt*{0:\j}NAME*{0:\z}NAME*(Y)[(t)-{0:\t}NAME*(V)[(t)-s*(V)[(t)+{0:\w}NAME*(S)[(t)ö(F)[(t)+g*(J)[(t)*(1-((F)[(t))/({0:\k}NAME*(R)[(t)))-kt*(F)[(t)-{0:\d}NAME*(F)[(t)*(R)[(t))
.TXT 0 46 0 0
Cg a13.250000,20.500000,16
{\rtf1\ansi \deff0
{\fonttbl
{\f0\fnil Arial;}
}
{\plain {adult females}}
}
.EQN 1 84 0 0
(1)/(ka)*{0:\a}NAME={19024}?_n_u_l_l_
.TXT 0 11 0 0
Cg a9.625000,74.000000,11
{\rtf1\ansi \deff0
{\fonttbl
{\f0\fnil Arial;}
}
{\plain {egg mass}}
}
.TXT 3 -95 0 0
Cg a8.750000,18.500000,12
{\rtf1\ansi \deff0
{\fonttbl
{\f0\fnil Arial;}
}
{\plain {juveniles}}
}
.EQN 0 35 0 0
(1)/({0:\d}NAME*24)=?_n_u_l_l_
.EQN 2 43 0 0
(1)/(kt*24)={18993}?_n_u_l_l_
.TXT 1 10 0 0
Cg a38.625000,40.375000,47
{\rtf1\ansi \deff0
{\fonttbl
{\f0\fnil Arial;}
}
{\plain {average life of an immature stages
 F in days}}
}
.TXT 1 -88 0 0
Cg a24.625000,36.000000,27
{\rtf1\ansi \deff0
{\fonttbl
{\f0\fnil Arial;}
}
{\plain {healthy susceptible eggs}}
}
.EQN 0 130 0 0
(Egg)[(i):(EgPa)[(i)+(EgHe)[(i)
.TXT 1 -82 0 0
Cg a33.625000,61.000000,49
{\rtf1\ansi \deff0
{\fonttbl
{\f0\fnil Arial;}
}
{\plain {time required for all eggs\par 
hatching, in days }}
}
.EQN 1 -12 0 0
(1)/(h*24)={18992}?_n_u_l_l_
.TXT 1 -36 0 0
Cg a23.250000,24.625000,30
{\rtf1\ansi \deff0
{\fonttbl
{\f0\fnil Arial;}
}
{\plain {parasitized infectious eggs}}
}
.EQN 0 80 0 0
(1)/({0:\a}NAME)={18995}?_n_u_l_l_
.TXT 0 10 0 0
Cg a37.375000,37.375000,38
{\rtf1\ansi \deff0
{\fonttbl
{\f0\fnil Arial;}
}
{\plain {hours}{ required to produce one
 egg}}
}
.TXT 4 -90 0 0
Cg a19.750000,24.000000,25
{\rtf1\ansi \deff0
{\fonttbl
{\f0\fnil Arial;}
}
{\plain {non parasitic}{ fungus}}
}
.EQN 0 83 0 0
(1)/(b*24)={18993}?_n_u_l_l_
.TXT 0 10 0 0
Cg a29.875000,34.250000,43
{\rtf1\ansi \deff0
{\fonttbl
{\f0\fnil Arial;}
}
{\plain {average}{ life length of eggs }{
 in days}}
}
.EQN 1 -141 0 0
(H)[(t):(X)[(t)+(Y)[(t)
.EQN 0 84 0 0
(1)/(g*24)={18992}?_n_u_l_l_
.TXT 0 13 0 0
Cg a32.375000,63.000000,30
{\rtf1\ansi \deff0
{\fonttbl
{\f0\fnil Arial;}
}
{\plain {average time spent as J2}{ }}
}
.EQN 3 -49 0 0
(T)[(t):(V)[(t)+(S)[(t)
.EQN 0 12 0 0
{0:\u}NAME-r={19028}?_n_u_l_l_
.EQN 0 118 0 0
(Pre)[(i):((EgPa)[(i))/((Egg)[(i))*100
.EQN 1 -164 0 0
min(H)={19026}?_n_u_l_l_
.EQN 0 15 0 0
max(R)=?_n_u_l_l_
.EQN 0 100 0 0
(1)/(r*24)={19024}?_n_u_l_l_
.TXT 0 9 0 0
Cg a27.125000,32.250000,29
{\rtf1\ansi \deff0
{\fonttbl
{\f0\fnil Arial;}
}
{\plain {average root life in days }}
}
.TXT 0 1 0 0
Cg a35.375000,74.000000,4
{\rtf1\ansi \deff0
{\fonttbl
{\f0\fnil Arial;}
}
{\plain { }}
}
.EQN 1 -139 0 0
(PR)[(t):((Y)[(t))/((H)[(t))*100
.EQN 0 84 0 0
(1)/(bj*24)={19024}?_n_u_l_l_
.TXT 0 14 0 0
Cg a23.125000,24.000000,33
{\rtf1\ansi \deff0
{\fonttbl
{\f0\fnil Arial;}
}
{\plain {average}{ life of J2 in days  }}
}
.EQN 1 -38 0 0
(Tf)[(q):(V)[(q)+(S)[(q)
.EQN 1 -45 0 0
max(PR)=?_n_u_l_l_
.EQN 0 14 0 0
max(H)={19024}?_n_u_l_l_
.EQN 1 12 0 0
max(V)=?_n_u_l_l_
.EQN 0 93 0 0
(1)/({0:\t}NAME*24)={19008}?_n_u_l_l_
.TXT 0 9 0 0
Cg a33.000000,34.500000,47
{\rtf1\ansi \deff0
{\fonttbl
{\f0\fnil Arial;}
}
{\plain {average}{ life}{ of an infective
 egg in days}}
}
.EQN 1 -143 0 0
(Se)[(t):(Ad)[(t)+(F)[(t)
.EQN 0 179 0 0
tt:168;168*we
.EQN 1 -164 0 0
max(J)=?_n_u_l_l_
.EQN 0 14 0 0
max(Ad)=?_n_u_l_l_
.EQN 0 54 0 0
(1)/(pt)={18993}?_n_u_l_l_
.TXT 0 8 0 0
Cg a38.625000,74.000000,39
{\rtf1\ansi \deff0
{\fonttbl
{\f0\fnil Arial;}
}
{\plain {time req.}{ to get one prop.on 
roots}}
}
.EQN 1 -50 0 0
min(V)=?_n_u_l_l_
.EQN 1 17 0 0
(U)[(i):((UFCS)[(i)+(UFCR)[(i))/(2)
.EQN 0 121 0 0
(preva)[(tt):(PR)[(tt)
.EQN 1 -164 0 0
max(Y)=?_n_u_l_l_
.EQN 0 14 0 0
max(X)=?_n_u_l_l_
.EQN 0 99 0 0
(1)/({0:\u}NAME*24)={18993}?_n_u_l_l_
.TXT 0 10 0 0
Cg a28.750000,29.375000,36
{\rtf1\ansi \deff0
{\fonttbl
{\f0\fnil Arial;}
}
{\plain {time required for root production}}
}
.EQN 3 -123 0 0
min(J)=?_n_u_l_l_
.EQN 0 14 0 0
max(F)=?_n_u_l_l_
.EQN 1 27 0 0
60000&0&(T)[(q),(T)[(t),(U)[(i)@400&&(J)[(q)*100,(J)[(t)*100,(J2)[(i)
0 0 1 0 0
0 0 1 1 0
3 0 0 0 NO-TRACE-STRING
0 0 0 0 NO-TRACE-STRING
3 0 1 0 NO-TRACE-STRING
0 0 3 0 NO-TRACE-STRING
0 1 4 0 NO-TRACE-STRING
0 2 5 0 NO-TRACE-STRING
0 3 6 0 NO-TRACE-STRING
0 4 0 0 NO-TRACE-STRING
0 1 1 0 NO-TRACE-STRING
0 2 2 0 NO-TRACE-STRING
0 3 3 0 NO-TRACE-STRING
0 4 4 0 NO-TRACE-STRING
0 1 5 0 NO-TRACE-STRING
0 2 6 0 NO-TRACE-STRING
0 3 0 0 NO-TRACE-STRING
0 4 1 0 NO-TRACE-STRING
0 1 28 22
.EQN 0 80 0 0
{0:\s}NAME={19029}?_n_u_l_l_
.EQN 0 9 0 0
{0:\z}NAME={19027}?_n_u_l_l_
.EQN 1 -49 0 0
80&0&(H)[(t),(H)[(q),((T)[(q))/(1000),((T)[(t))/(1000)@4368&&t,q,q,t
0 0 1 1 6
0 0 1 1 4
0 1 0 0 NO-TRACE-STRING
3 0 0 0 NO-TRACE-STRING
3 0 2 0 NO-TRACE-STRING
0 1 2 0 NO-TRACE-STRING
0 1 4 0 NO-TRACE-STRING
0 2 5 0 NO-TRACE-STRING
0 3 6 0 NO-TRACE-STRING
0 4 0 0 NO-TRACE-STRING
0 1 1 0 NO-TRACE-STRING
0 2 2 0 NO-TRACE-STRING
0 3 3 0 NO-TRACE-STRING
0 4 4 0 NO-TRACE-STRING
0 1 5 0 NO-TRACE-STRING
0 2 6 0 NO-TRACE-STRING
0 3 0 0 NO-TRACE-STRING
0 4 1 0 NO-TRACE-STRING
0 1 37 26
.EQN 0 45 0 0
1.5&0&(R)[(t),(R)[(q)@&&t,q
0 0 1 1 6
0 0 1 1 6
0 1 2 0 NO-TRACE-STRING
3 0 1 0 NO-TRACE-STRING
0 3 2 0 NO-TRACE-STRING
0 4 3 0 NO-TRACE-STRING
0 1 4 0 NO-TRACE-STRING
0 2 5 0 NO-TRACE-STRING
0 3 6 0 NO-TRACE-STRING
0 4 0 0 NO-TRACE-STRING
0 1 1 0 NO-TRACE-STRING
0 2 2 0 NO-TRACE-STRING
0 3 3 0 NO-TRACE-STRING
0 4 4 0 NO-TRACE-STRING
0 1 5 0 NO-TRACE-STRING
0 2 6 0 NO-TRACE-STRING
0 3 0 0 NO-TRACE-STRING
0 4 1 0 NO-TRACE-STRING
0 1 37 26
.EQN 1 -141 0 0
corr(R,J)={19028}?_n_u_l_l_
.EQN 0 15 0 0
corr(Y,J)={19028}?_n_u_l_l_
.EQN 0 15 0 0
{0:\a}NAME-(h+b+{0:\bt}NAME)={18992}?_n_u_l_l_
.EQN 2 -30 0 0
&0&(J)[(t)@&0&(H)[(t)
0 0 1 1 2
0 0 1 1 2
0 0 0 0 NO-TRACE-STRING
0 2 1 0 NO-TRACE-STRING
0 3 2 0 NO-TRACE-STRING
0 4 3 0 NO-TRACE-STRING
0 1 4 0 NO-TRACE-STRING
0 2 5 0 NO-TRACE-STRING
0 3 6 0 NO-TRACE-STRING
0 4 0 0 NO-TRACE-STRING
0 1 1 0 NO-TRACE-STRING
0 2 2 0 NO-TRACE-STRING
0 3 3 0 NO-TRACE-STRING
0 4 4 0 NO-TRACE-STRING
0 1 5 0 NO-TRACE-STRING
0 2 6 0 NO-TRACE-STRING
0 3 0 0 NO-TRACE-STRING
0 4 1 0 NO-TRACE-STRING
0 1 12 14
.EQN 2 22 0 0
&0&(Ad)[(t)@&0&(J)[(t)*100
0 0 1 1 0
0 0 1 1 0
0 1 0 0 NO-TRACE-STRING
0 2 1 0 NO-TRACE-STRING
0 3 2 0 NO-TRACE-STRING
0 4 3 0 NO-TRACE-STRING
0 1 4 0 NO-TRACE-STRING
0 2 5 0 NO-TRACE-STRING
0 3 6 0 NO-TRACE-STRING
0 4 0 0 NO-TRACE-STRING
0 1 1 0 NO-TRACE-STRING
0 2 2 0 NO-TRACE-STRING
0 3 3 0 NO-TRACE-STRING
0 4 4 0 NO-TRACE-STRING
0 1 5 0 NO-TRACE-STRING
0 2 6 0 NO-TRACE-STRING
0 3 0 0 NO-TRACE-STRING
0 4 1 0 NO-TRACE-STRING
0 1 16 12
.EQN 20 -22 0 0
&0&(F)[(t)@&0&(J)[(t)
0 0 1 1 0
0 0 1 1 0
0 0 0 0 NO-TRACE-STRING
0 1 1 0 NO-TRACE-STRING
0 1 2 0 NO-TRACE-STRING
4 4 3 0 NO-TRACE-STRING
0 1 4 0 NO-TRACE-STRING
0 2 5 0 NO-TRACE-STRING
0 3 6 0 NO-TRACE-STRING
0 4 0 0 NO-TRACE-STRING
0 1 1 0 NO-TRACE-STRING
0 2 2 0 NO-TRACE-STRING
0 3 3 0 NO-TRACE-STRING
0 4 4 0 NO-TRACE-STRING
0 1 5 0 NO-TRACE-STRING
0 2 6 0 NO-TRACE-STRING
0 3 0 0 NO-TRACE-STRING
0 4 1 0 NO-TRACE-STRING
0 1 12 15
.EQN 4 24 0 0
100&0&(PR)[(q),(PR)[(tt)@80&0&(H)[(q),(H)[(tt)
0 0 0 1 0
0 0 1 1 5
3 0 1 0 NO-TRACE-STRING
0 1 1 0 NO-TRACE-STRING
0 3 2 0 NO-TRACE-STRING
0 4 3 0 NO-TRACE-STRING
0 1 4 0 NO-TRACE-STRING
0 2 5 0 NO-TRACE-STRING
0 3 6 0 NO-TRACE-STRING
0 4 0 0 NO-TRACE-STRING
0 1 1 0 NO-TRACE-STRING
0 2 2 0 NO-TRACE-STRING
0 3 3 0 NO-TRACE-STRING
0 4 4 0 NO-TRACE-STRING
0 1 5 0 NO-TRACE-STRING
0 2 6 0 NO-TRACE-STRING
0 3 0 0 NO-TRACE-STRING
0 4 1 0 NO-TRACE-STRING
0 1 23 24
.EQN 4 31 0 0
&0&(F)[(t),(J)[(t)@&&t
0 0 1 1 0
0 0 1 1 0
0 1 1 0 NO-TRACE-STRING
0 1 0 0 NO-TRACE-STRING
0 3 2 0 NO-TRACE-STRING
0 4 3 0 NO-TRACE-STRING
0 1 4 0 NO-TRACE-STRING
0 2 5 0 NO-TRACE-STRING
0 3 6 0 NO-TRACE-STRING
0 4 0 0 NO-TRACE-STRING
0 1 1 0 NO-TRACE-STRING
0 2 2 0 NO-TRACE-STRING
0 3 3 0 NO-TRACE-STRING
0 4 4 0 NO-TRACE-STRING
0 1 5 0 NO-TRACE-STRING
0 2 6 0 NO-TRACE-STRING
0 3 0 0 NO-TRACE-STRING
0 4 1 0 NO-TRACE-STRING
0 1 24 21
.EQN 0 38 0 0
50000&0&(V)[(q),(V)[(t),(S)[(q),(S)[(t)@&&q,t,q,t
0 0 1 1 0
0 0 1 1 5
3 0 0 0 NO-TRACE-STRING
0 1 0 0 NO-TRACE-STRING
3 0 1 0 NO-TRACE-STRING
0 1 1 0 NO-TRACE-STRING
0 1 4 0 NO-TRACE-STRING
0 2 5 0 NO-TRACE-STRING
0 3 6 0 NO-TRACE-STRING
0 4 0 0 NO-TRACE-STRING
0 1 1 0 NO-TRACE-STRING
0 2 2 0 NO-TRACE-STRING
0 3 3 0 NO-TRACE-STRING
0 4 4 0 NO-TRACE-STRING
0 1 5 0 NO-TRACE-STRING
0 2 6 0 NO-TRACE-STRING
0 3 0 0 NO-TRACE-STRING
0 4 1 0 NO-TRACE-STRING
0 1 23 22
.EQN 1 81 0 0
(Ad)[(0)=?_n_u_l_l_
.EQN 0 9 0 0
(X)[(0)=?_n_u_l_l_
.EQN 1 -52 0 0
&0&(X)[(t),(Y)[(t)@4320&&t
0 0 1 1 0
0 0 1 1 0
0 0 1 0 NO-TRACE-STRING
0 1 0 0 NO-TRACE-STRING
0 0 1 1 NO-TRACE-STRING
0 1 6 0 NO-TRACE-STRING
0 1 4 0 NO-TRACE-STRING
0 2 5 0 NO-TRACE-STRING
0 3 6 0 NO-TRACE-STRING
0 4 0 0 NO-TRACE-STRING
0 1 1 0 NO-TRACE-STRING
0 2 2 0 NO-TRACE-STRING
0 3 3 0 NO-TRACE-STRING
0 4 4 0 NO-TRACE-STRING
0 1 5 0 NO-TRACE-STRING
0 2 6 0 NO-TRACE-STRING
0 3 0 0 NO-TRACE-STRING
0 4 1 0 NO-TRACE-STRING
0 1 21 17
.EQN 3 44 0 0
(F)[(0)=?_n_u_l_l_
.EQN 0 8 0 0
(J)[(0)=?_n_u_l_l_
.EQN 3 -8 0 0
(R)[(0)={19027}?_n_u_l_l_
.EQN 1 8 0 0
(V)[(0)=?_n_u_l_l_
.EQN 3 1 0 0
(S)[(0)=?_n_u_l_l_
.EQN 1 -21 0 0
mean(Pre)=?_n_u_l_l_
.EQN 2 0 0 0
stdev(Pre)=?_n_u_l_l_
.EQN 3 0 0 0
mean(preva)=?_n_u_l_l_
.EQN 2 0 0 0
stdev(preva)=?_n_u_l_l_
.EQN 11 -158 0 0
60000&&(T)[(q),(T)[(t),(U)[(i)@400&&(J)[(q)*100,(J)[(t)*100,(J2)[(i)
0 0 1 1 0
0 0 1 1 0
3 0 0 0 NO-TRACE-STRING
0 0 0 0 NO-TRACE-STRING
3 0 1 0 NO-TRACE-STRING
0 4 3 0 NO-TRACE-STRING
0 1 4 0 NO-TRACE-STRING
0 2 5 0 NO-TRACE-STRING
0 3 6 0 NO-TRACE-STRING
0 4 0 0 NO-TRACE-STRING
0 1 1 0 NO-TRACE-STRING
0 2 2 0 NO-TRACE-STRING
0 3 3 0 NO-TRACE-STRING
0 4 4 0 NO-TRACE-STRING
0 1 5 0 NO-TRACE-STRING
0 2 6 0 NO-TRACE-STRING
0 3 0 0 NO-TRACE-STRING
0 4 1 0 NO-TRACE-STRING
0 1 45 37
.EQN 0 74 0 0
&&(Ad)[(t)@&&(H)[(t)
0 0 1 1 0
0 0 1 1 0
0 1 0 0 NO-TRACE-STRING
1 2 1 0 NO-TRACE-STRING
0 3 2 0 NO-TRACE-STRING
0 4 3 0 NO-TRACE-STRING
0 1 4 0 NO-TRACE-STRING
0 2 5 0 NO-TRACE-STRING
0 3 6 0 NO-TRACE-STRING
0 4 0 0 NO-TRACE-STRING
0 1 1 0 NO-TRACE-STRING
0 2 2 0 NO-TRACE-STRING
0 3 3 0 NO-TRACE-STRING
0 4 4 0 NO-TRACE-STRING
0 1 5 0 NO-TRACE-STRING
0 2 6 0 NO-TRACE-STRING
0 3 0 0 NO-TRACE-STRING
0 4 1 0 NO-TRACE-STRING
0 1 26 21
.EQN 1 38 0 0
&0&(J)[(t),(Ad)[(t)+(F)[(t)@&0&(R)[(t)
0 0 1 1 0
0 0 1 1 0
0 1 0 0 NO-TRACE-STRING
0 1 1 0 NO-TRACE-STRING
0 1 2 0 NO-TRACE-STRING
4 4 3 0 NO-TRACE-STRING
0 1 4 0 NO-TRACE-STRING
0 2 5 0 NO-TRACE-STRING
0 3 6 0 NO-TRACE-STRING
0 4 0 0 NO-TRACE-STRING
0 1 1 0 NO-TRACE-STRING
0 2 2 0 NO-TRACE-STRING
0 3 3 0 NO-TRACE-STRING
0 4 4 0 NO-TRACE-STRING
0 1 5 0 NO-TRACE-STRING
0 2 6 0 NO-TRACE-STRING
0 3 0 0 NO-TRACE-STRING
0 4 1 0 NO-TRACE-STRING
0 1 19 18
.EQN 2 -57 0 0
(V)[(0)=?_n_u_l_l_
.EQN 0 93 0 0
&&(Pre)[(i)@&&(J2)[(i)*100
0 0 1 0 0
0 0 1 0 0
3 0 1 0 NO-TRACE-STRING
0 2 1 0 NO-TRACE-STRING
0 3 2 0 NO-TRACE-STRING
0 4 3 0 NO-TRACE-STRING
0 1 4 0 NO-TRACE-STRING
0 2 5 0 NO-TRACE-STRING
0 3 6 0 NO-TRACE-STRING
0 4 0 0 NO-TRACE-STRING
0 1 1 0 NO-TRACE-STRING
0 2 2 0 NO-TRACE-STRING
0 3 3 0 NO-TRACE-STRING
0 4 4 0 NO-TRACE-STRING
0 1 5 0 NO-TRACE-STRING
0 2 6 0 NO-TRACE-STRING
0 3 0 0 NO-TRACE-STRING
0 4 1 0 NO-TRACE-STRING
0 1 29 26
.EQN 27 -64 0 0
&0&(H)[(t),(H)[(q),(PR)[(q)*10@&&t,q
0 0 1 1 6
0 0 1 1 4
0 1 0 0 NO-TRACE-STRING
3 0 0 0 NO-TRACE-STRING
3 1 2 0 NO-TRACE-STRING
4 4 3 0 NO-TRACE-STRING
0 1 4 0 NO-TRACE-STRING
0 2 5 0 NO-TRACE-STRING
0 3 6 0 NO-TRACE-STRING
0 4 0 0 NO-TRACE-STRING
0 1 1 0 NO-TRACE-STRING
0 2 2 0 NO-TRACE-STRING
0 3 3 0 NO-TRACE-STRING
0 4 4 0 NO-TRACE-STRING
0 1 5 0 NO-TRACE-STRING
0 2 6 0 NO-TRACE-STRING
0 3 0 0 NO-TRACE-STRING
0 4 1 0 NO-TRACE-STRING
0 1 46 28
.TXT 16 -89 0 0
Cg a14.875000,23.375000,13
{\rtf1\ansi \deff0
{\fonttbl
{\f0\fnil Arial;}
}
{\plain {PREVALENCE}}
}
.EQN 2 151 0 0
mean(H)={19024}?_n_u_l_l_
.EQN 0 13 0 0
mean(PR)={18993}?_n_u_l_l_
.EQN 0 14 0 0
mean(R)={19027}?_n_u_l_l_
.EQN 1 -174 0 0
100&0&(PR)[(q)@100&0&(H)[(q)
0 0 0 1 4
0 0 1 1 4
3 1 1 0 NO-TRACE-STRING
0 2 1 0 NO-TRACE-STRING
0 3 2 0 NO-TRACE-STRING
0 4 3 0 NO-TRACE-STRING
0 1 4 0 NO-TRACE-STRING
0 2 5 0 NO-TRACE-STRING
0 3 6 0 NO-TRACE-STRING
0 4 0 0 NO-TRACE-STRING
0 1 1 0 NO-TRACE-STRING
0 2 2 0 NO-TRACE-STRING
0 3 3 0 NO-TRACE-STRING
0 4 4 0 NO-TRACE-STRING
0 1 5 0 NO-TRACE-STRING
0 2 6 0 NO-TRACE-STRING
0 3 0 0 NO-TRACE-STRING
0 4 1 0 NO-TRACE-STRING
0 1 45 39
.EQN 2 147 0 0
mean(X)={19040}?_n_u_l_l_
.EQN 0 13 0 0
mean(Ad)={19025}?_n_u_l_l_
.EQN 0 13 0 0
mean(V)={19041}?_n_u_l_l_
.EQN 2 -117 0 0
(R)[(0)=?_n_u_l_l_
.EQN 0 7 0 0
(Y)[(0)=?_n_u_l_l_
.EQN 0 84 0 0
mean(Y)={19040}?_n_u_l_l_
.EQN 0 13 0 0
mean(F)={19040}?_n_u_l_l_
.EQN 2 0 0 0
mean(J)={19024}?_n_u_l_l_
.EQN 0 13 0 0
(mean(R))/((R)[(0))={18993}?_n_u_l_l_
.EQN 1 -117 0 0
(Ad)[(0)=?_n_u_l_l_
.EQN 0 7 0 0
(V)[(0)={18993}?_n_u_l_l_
.EQN 3 -7 0 0
(F)[(0)=?_n_u_l_l_
.EQN 0 7 0 0
(J)[(0)=?_n_u_l_l_
.EQN 3 -7 0 0
(PR)[(0)=?_n_u_l_l_
.EQN 0 7 0 0
(X)[(0)=?_n_u_l_l_
.EQN 7 86 0 0
max(T)=?_n_u_l_l_
.EQN 10 -67 0 0
max(H)={19024}?_n_u_l_l_
.EQN 0 14 0 0
max(J)=?_n_u_l_l_
.EQN 0 14 0 0
max(Ad)=?_n_u_l_l_
.EQN 0 13 0 0
max(F)=?_n_u_l_l_
.EQN 3 -40 0 0
max(R)=?_n_u_l_l_
.EQN 0 12 0 0
max(Y)=?_n_u_l_l_
.EQN 0 14 0 0
max(X)=?_n_u_l_l_
.EQN 0 14 0 0
max(V)=?_n_u_l_l_
.EQN 2 11 0 0
80&0&(H)[(q),(H)[(t),(T)[(t)*(10)^(-3),(T)[(q)*(10)^(-3)@4368&&q,t,t,q
0 0 1 1 6
0 0 1 1 4
3 0 0 0 NO-TRACE-STRING
0 0 0 0 NO-TRACE-STRING
0 1 1 0 NO-TRACE-STRING
3 0 1 0 NO-TRACE-STRING
0 1 4 0 NO-TRACE-STRING
0 2 5 0 NO-TRACE-STRING
0 3 6 0 NO-TRACE-STRING
0 4 0 0 NO-TRACE-STRING
0 1 1 0 NO-TRACE-STRING
0 2 2 0 NO-TRACE-STRING
0 3 3 0 NO-TRACE-STRING
0 4 4 0 NO-TRACE-STRING
0 1 5 0 NO-TRACE-STRING
0 2 6 0 NO-TRACE-STRING
0 3 0 0 NO-TRACE-STRING
0 4 1 0 NO-TRACE-STRING
0 1 45 37
.EQN 1 -56 0 0
15&0&(Se)[(t),(Se)[(q),(R)[(t)*10,(R)[(q)*10@&&t,q,t,q
0 0 1 1 6
0 0 1 1 5
0 1 1 0 NO-TRACE-STRING
3 0 1 0 NO-TRACE-STRING
0 1 0 0 NO-TRACE-STRING
3 0 0 0 NO-TRACE-STRING
0 1 4 0 NO-TRACE-STRING
0 2 5 0 NO-TRACE-STRING
0 3 6 0 NO-TRACE-STRING
0 4 0 0 NO-TRACE-STRING
0 1 1 0 NO-TRACE-STRING
0 2 2 0 NO-TRACE-STRING
0 3 3 0 NO-TRACE-STRING
0 4 4 0 NO-TRACE-STRING
0 1 5 0 NO-TRACE-STRING
0 2 6 0 NO-TRACE-STRING
0 3 0 0 NO-TRACE-STRING
0 4 1 0 NO-TRACE-STRING
0 1 44 37
.EQN 11 -71 0 0
&0&(J)[(q),(Ad)[(q)@&0&(R)[(q)
0 0 1 1 0
0 0 1 1 0
3 1 1 0 NO-TRACE-STRING
3 1 0 0 NO-TRACE-STRING
0 3 2 0 NO-TRACE-STRING
0 4 3 0 NO-TRACE-STRING
0 1 4 0 NO-TRACE-STRING
0 2 5 0 NO-TRACE-STRING
0 3 6 0 NO-TRACE-STRING
0 4 0 0 NO-TRACE-STRING
0 1 1 0 NO-TRACE-STRING
0 2 2 0 NO-TRACE-STRING
0 3 3 0 NO-TRACE-STRING
0 4 4 0 NO-TRACE-STRING
0 1 5 0 NO-TRACE-STRING
0 2 6 0 NO-TRACE-STRING
0 3 0 0 NO-TRACE-STRING
0 4 1 0 NO-TRACE-STRING
0 1 45 38
.EQN 37 141 0 0
10&0&(J)[(t),(Ad)[(t)@0.5&0&(R)[(t)
0 0 1 1 0
0 0 1 1 0
0 1 0 0 NO-TRACE-STRING
0 1 6 0 NO-TRACE-STRING
0 3 2 0 NO-TRACE-STRING
0 4 3 0 NO-TRACE-STRING
0 1 4 0 NO-TRACE-STRING
0 2 5 0 NO-TRACE-STRING
0 3 6 0 NO-TRACE-STRING
0 4 0 0 NO-TRACE-STRING
0 1 1 0 NO-TRACE-STRING
0 2 2 0 NO-TRACE-STRING
0 3 3 0 NO-TRACE-STRING
0 4 4 0 NO-TRACE-STRING
0 1 5 0 NO-TRACE-STRING
0 2 6 0 NO-TRACE-STRING
0 3 0 0 NO-TRACE-STRING
0 4 1 0 NO-TRACE-STRING
0 1 19 13
.EQN 20 -139 0 0
5&0&(J)[(t),(J)[(q)@4320&&t,q
0 0 1 1 6
0 0 1 1 4
0 0 0 0 NO-TRACE-STRING
3 0 1 0 NO-TRACE-STRING
0 3 2 0 NO-TRACE-STRING
0 4 3 0 NO-TRACE-STRING
0 1 4 0 NO-TRACE-STRING
0 2 5 0 NO-TRACE-STRING
0 3 6 0 NO-TRACE-STRING
0 4 0 0 NO-TRACE-STRING
0 1 1 0 NO-TRACE-STRING
0 2 2 0 NO-TRACE-STRING
0 3 3 0 NO-TRACE-STRING
0 4 4 0 NO-TRACE-STRING
0 1 5 0 NO-TRACE-STRING
0 2 6 0 NO-TRACE-STRING
0 3 0 0 NO-TRACE-STRING
0 4 1 0 NO-TRACE-STRING
0 1 45 37
.EQN 1 69 0 0
100&0&(Pre)[(i),(PR)[(tt),(preva)[(q)@400&&(J2)[(i),(J)[(tt)*100,(J)[(q)*100
0 0 1 1 0
0 0 1 1 0
3 0 1 0 NO-TRACE-STRING
0 1 0 0 NO-TRACE-STRING
3 0 0 0 NO-TRACE-STRING
4 4 3 0 NO-TRACE-STRING
0 1 4 0 NO-TRACE-STRING
0 2 5 0 NO-TRACE-STRING
0 3 6 0 NO-TRACE-STRING
0 4 0 0 NO-TRACE-STRING
0 1 1 0 NO-TRACE-STRING
0 2 2 0 NO-TRACE-STRING
0 3 3 0 NO-TRACE-STRING
0 4 4 0 NO-TRACE-STRING
0 1 5 0 NO-TRACE-STRING
0 2 6 0 NO-TRACE-STRING
0 3 0 0 NO-TRACE-STRING
0 4 1 0 NO-TRACE-STRING
0 1 45 37
.EQN 0 56 0 0
100&0&(PR)[(q),(H)[(q),(PR)[(tt),(H)[(t)@4320&&q,q,tt,t
0 0 1 1 6
0 0 1 1 0
3 0 1 0 NO-TRACE-STRING
3 0 0 0 NO-TRACE-STRING
0 1 1 0 NO-TRACE-STRING
0 1 0 0 NO-TRACE-STRING
0 1 4 0 NO-TRACE-STRING
0 2 5 0 NO-TRACE-STRING
0 3 6 0 NO-TRACE-STRING
0 4 0 0 NO-TRACE-STRING
0 1 1 0 NO-TRACE-STRING
0 2 2 0 NO-TRACE-STRING
0 3 3 0 NO-TRACE-STRING
0 4 4 0 NO-TRACE-STRING
0 1 5 0 NO-TRACE-STRING
0 2 6 0 NO-TRACE-STRING
0 3 0 0 NO-TRACE-STRING
0 4 1 0 NO-TRACE-STRING
0 1 46 37
.EQN 45 60 0 0
(Ad)[(0)=?_n_u_l_l_
.EQN 0 9 0 0
(X)[(0)=?_n_u_l_l_
.EQN 0 9 0 0
(Y)[(0)=?_n_u_l_l_
.EQN 2 -192 0 0
(Fe)[(t):((Se)[(t))/((R)[(t))
.TXT 0 8 0 0
Cg a28.500000,74.000000,33
{\rtf1\ansi \deff0
{\fonttbl
{\f0\fnil Arial;}
}
{\plain {sedentary stages}{ per g roots}}
}
.EQN 2 166 0 0
(PR)[(0)=?_n_u_l_l_
.EQN 0 8 0 0
(F)[(0)=?_n_u_l_l_
.EQN 0 9 0 0
(R)[(0)=?_n_u_l_l_
.EQN 2 -204 0 0
2200&0&(Fe)[(q),(PR)[(q)*20,(Fe)[(t),(PR)[(t)*20@4320&&q,q,t,t
0 0 1 1 6
0 0 1 1 4
3 0 1 0 NO-TRACE-STRING
3 0 0 0 NO-TRACE-STRING
0 1 1 0 NO-TRACE-STRING
0 1 0 0 NO-TRACE-STRING
0 1 4 0 NO-TRACE-STRING
0 2 5 0 NO-TRACE-STRING
0 3 6 0 NO-TRACE-STRING
0 4 0 0 NO-TRACE-STRING
0 1 1 0 NO-TRACE-STRING
0 2 2 0 NO-TRACE-STRING
0 3 3 0 NO-TRACE-STRING
0 4 4 0 NO-TRACE-STRING
0 1 5 0 NO-TRACE-STRING
0 2 6 0 NO-TRACE-STRING
0 3 0 0 NO-TRACE-STRING
0 4 1 0 NO-TRACE-STRING
0 1 46 38
.EQN 1 67 0 0
30000&0&(V)[(tt),(V)[(q)@100&0&(H)[(tt),(H)[(q)
0 0 1 0 0
0 0 1 1 0
0 0 1 0 NO-TRACE-STRING
3 0 1 0 NO-TRACE-STRING
0 3 2 0 NO-TRACE-STRING
0 4 3 0 NO-TRACE-STRING
0 1 4 0 NO-TRACE-STRING
0 2 5 0 NO-TRACE-STRING
0 3 6 0 NO-TRACE-STRING
0 4 0 0 NO-TRACE-STRING
0 1 1 0 NO-TRACE-STRING
0 2 2 0 NO-TRACE-STRING
0 3 3 0 NO-TRACE-STRING
0 4 4 0 NO-TRACE-STRING
0 1 5 0 NO-TRACE-STRING
0 2 6 0 NO-TRACE-STRING
0 3 0 0 NO-TRACE-STRING
0 4 1 0 NO-TRACE-STRING
0 1 47 38
.EQN 0 61 0 0
50000&0&(V)[(t),(V)[(q),(S)[(t),(S)[(q)@4320&0&t,q,t,q
0 0 1 1 6
0 0 1 1 0
0 1 0 0 NO-TRACE-STRING
3 0 0 0 NO-TRACE-STRING
0 1 1 0 NO-TRACE-STRING
3 0 1 0 NO-TRACE-STRING
0 1 4 0 NO-TRACE-STRING
0 2 5 0 NO-TRACE-STRING
0 3 6 0 NO-TRACE-STRING
0 4 0 0 NO-TRACE-STRING
0 1 1 0 NO-TRACE-STRING
0 2 2 0 NO-TRACE-STRING
0 3 3 0 NO-TRACE-STRING
0 4 4 0 NO-TRACE-STRING
0 1 5 0 NO-TRACE-STRING
0 2 6 0 NO-TRACE-STRING
0 3 0 0 NO-TRACE-STRING
0 4 1 0 NO-TRACE-STRING
0 1 45 38
.EQN 53 -108 0 0
(J)[(0)=?_n_u_l_l_
.EQN 0 9 0 0
(V)[(0)=?_n_u_l_l_
.EQN 14 -28 0 0
100&0&(AdFe)[(i)+(IF)[(i),(Fe)[(q),(Fe)[(t)@300&&(J2)[(i),(J)[(q),(J)[(t)
0 0 1 1 6
0 0 1 1 4
3 0 0 0 NO-TRACE-STRING
4 0 1 0 NO-TRACE-STRING
0 1 1 0 NO-TRACE-STRING
0 4 3 0 NO-TRACE-STRING
0 1 4 0 NO-TRACE-STRING
0 2 5 0 NO-TRACE-STRING
0 3 6 0 NO-TRACE-STRING
0 4 0 0 NO-TRACE-STRING
0 1 1 0 NO-TRACE-STRING
0 2 2 0 NO-TRACE-STRING
0 3 3 0 NO-TRACE-STRING
0 4 4 0 NO-TRACE-STRING
0 1 5 0 NO-TRACE-STRING
0 2 6 0 NO-TRACE-STRING
0 3 0 0 NO-TRACE-STRING
0 4 1 0 NO-TRACE-STRING
0 1 45 37
.EQN 0 71 0 0
60000&&(V)[(q),(UFCS)[(i),(V)[(t)@400&&(J)[(q)*100,(J2)[(i),(J)[(t)*100
0 0 1 1 0
0 0 1 1 0
3 0 0 0 NO-TRACE-STRING
3 0 1 0 NO-TRACE-STRING
0 1 0 0 NO-TRACE-STRING
0 4 3 0 NO-TRACE-STRING
0 1 4 0 NO-TRACE-STRING
0 2 5 0 NO-TRACE-STRING
0 3 6 0 NO-TRACE-STRING
0 4 0 0 NO-TRACE-STRING
0 1 1 0 NO-TRACE-STRING
0 2 2 0 NO-TRACE-STRING
0 3 3 0 NO-TRACE-STRING
0 4 4 0 NO-TRACE-STRING
0 1 5 0 NO-TRACE-STRING
0 2 6 0 NO-TRACE-STRING
0 3 0 0 NO-TRACE-STRING
0 4 1 0 NO-TRACE-STRING
0 1 45 37
.EQN 3 57 0 0
100&0&(PR)[(q),(PR)[(tt)@&0&(H)[(q),(H)[(tt)
0 0 0 1 4
0 0 1 1 4
3 0 1 0 NO-TRACE-STRING
0 1 1 0 NO-TRACE-STRING
0 3 2 0 NO-TRACE-STRING
0 4 3 0 NO-TRACE-STRING
0 1 4 0 NO-TRACE-STRING
0 2 5 0 NO-TRACE-STRING
0 3 6 0 NO-TRACE-STRING
0 4 0 0 NO-TRACE-STRING
0 1 1 0 NO-TRACE-STRING
0 2 2 0 NO-TRACE-STRING
0 3 3 0 NO-TRACE-STRING
0 4 4 0 NO-TRACE-STRING
0 1 5 0 NO-TRACE-STRING
0 2 6 0 NO-TRACE-STRING
0 3 0 0 NO-TRACE-STRING
0 4 1 0 NO-TRACE-STRING
0 1 45 37
.EQN 45 -131 0 0
40&0&(Se)[(t),(Se)[(q),(V)[(t)@4368&&t,q,t
0 0 1 1 6
0 0 1 1 4
0 0 0 0 NO-TRACE-STRING
4 0 1 0 NO-TRACE-STRING
0 3 2 0 NO-TRACE-STRING
0 4 3 0 NO-TRACE-STRING
0 1 4 0 NO-TRACE-STRING
0 2 5 0 NO-TRACE-STRING
0 3 6 0 NO-TRACE-STRING
0 4 0 0 NO-TRACE-STRING
0 1 1 0 NO-TRACE-STRING
0 2 2 0 NO-TRACE-STRING
0 3 3 0 NO-TRACE-STRING
0 4 4 0 NO-TRACE-STRING
0 1 5 0 NO-TRACE-STRING
0 2 6 0 NO-TRACE-STRING
0 3 0 0 NO-TRACE-STRING
0 4 1 0 NO-TRACE-STRING
0 1 45 37
.EQN 6 139 0 0
(1)/(1.6)*16=?_n_u_l_l_
